# Supplementary material for: Dietary Patterns, Oxidative Stress, and Early Inflammation: A Systematic Review and Meta-Analysis Comparing Mediterranean, Vegan, and Vegetarian Diets
Source: Nutrients. 2025 Jan 31;17(3):548. doi: 10.3390/nu17030548 (PMC11819869; doi:10.3390/nu17030548)
Supplement: Supplementary file 1 [file nutrients-17-00548-s001.zip]

Archive with 1 entries (1 files):
- nutrients-3428068-supplementary.pdf
